# Supplementary material for: Hard-bottom habitats support commercially important fish species: a systematic review for the North Atlantic Ocean and Baltic Sea
Source: PeerJ. 2023 Jan 17;11:e14681. doi: 10.7717/peerj.14681 (PMC9854379; doi:10.7717/peerj.14681)
Supplement: Supplemental Information 2 [file peerj-11-14681-s002.xlsx]

## Sheet: Sheet1
tag	Title	Author	Year	x	y	H_low_relief	H_high_relief	H_no_relief_spec	H_vegetation_cover	H_veget_type	H_compares_with_soft	H_compares_with_biogenic	H_Natural	H_Artificial	H_intentional	H_colateral	H_riprap	H_wind	H_shipwreck	H_platform	H_other	Com_biomass	Com_density	Com_biodiv	Fit_condition	Fit_mortality	Fit_growth	Fit_feeding	Rep_spawn	Rep_nursery	Rep_settling	Dist_dielcyc	Dist_fidelity	Dist_migration	Age_D-Rate	Age_all	Age_Adults	Age_1Y+	Age_YOY	sampling	AmbRad	AmmSpp	AngAng	BerSpp	BroBro	CapApe	CluHar	CorRup	DicLab
aneer1982	A SCUBA-diving investigation of Baltic herring (Clupea harengus membras L.) spawning grounds in the Asko-Landsort area, northern Baltic proper	aneer	1982	17.6118	58.7916	1	1	0	1	Fucus vesiculosus and Ceramium spp.	1	0	1	0	0	0	0	0	0	0	0	0	0	0	0	1	0	0	1	0	0	0	0	0	0	0	0	0	1	SCUBA diving transepts	0	0	0	0	0	0	1	0	0
bergstrom2013	Effects of an offshore wind farm on temporal and spatial patterns in the demersal fish community	bergstrom	2013	12.75	55.4917	0	0	1	0	0	0	0	1	1	0	1	0	1	0	0	0	1	0	1	0	0	0	0	0	0	0	0	0	0	0	0	1	1	0	fyke nets	0	0	1	0	0	0	0	0	0
bertoncini2010	Rocky reef fish community structure in two Azorean islands (Portugal) central North Atlantic	Bertoncini	2010	-27.5	38.5	1	0	0	0	0	0	0	1	1	0	1	1	0	0	0	0	0	1	1	0	0	0	0	0	0	0	0	0	0	0	1	0	0	0	SCUBA diving transepts	0	0	0	0	0	0	0	0	0
borg2014	Sex-specific distribution and diet of Platichthys flesus at the end of spawning in the northern Baltic Sea	borg	2014	22.9041	59.7656	1	0	0	0	0	1	0	1	0	0	0	0	0	0	0	0	0	1	0	0	0	0	1	0	0	0	0	0	0	0	0	1	0	0	gut content analysis post gillnet capture	0	0	0	0	0	0	0	0	0
borges2007	Horizontal spatial and temporal distribution patterns of nearshore larval fish assemblages at a temperate rocky shore	borges	2007	-9	38.3333	0	1	0	0	0	0	0	1	0	0	0	0	0	0	0	0	0	1	1	0	0	0	0	0	0	0	0	0	0	0	0	0	0	1	350-?m mesh plankton net	0	1	0	0	0	1	0	0	0
castege2016	First results of fauna community structure and dynamics on two artificial reefs in the south of the Bay of Biscay (France)	Castege	2016	-1.43173	43.9306	0	1	0	0	0	0	0	0	1	1	0	0	0	0	0	0	1	1	1	0	0	0	0	0	0	0	0	0	0	0	1	0	0	0	SCUBA standing point census	0	0	0	0	0	0	0	0	1
de_troch2013	Energy profiling of demersal fish: A case-study in wind farm artificial reefs	de troch	2013	2.93333	51.55	0	0	0	0	0	0	0	0	1	0	1	0	1	0	0	0	0	0	0	1	0	0	0	0	0	0	0	0	0	0	0	0	1	0	line fishing + Diving sampling	0	0	0	0	0	0	0	0	0
fujii2015	Temporal variation in environmental conditions and the structure of fish assemblages around an offshore oil platform in the North Sea	fujii	2015	1.40206	58.7221	0	0	0	0	0	1	0	0	1	0	1	0	0	0	1	0	0	1	1	0	0	0	0	0	0	0	0	0	0	0	1	0	0	0	baited fish traps and bottom trawling	0	0	0	0	1	0	0	0	0
fujii2016	Potential influence of offshore oil and gas platforms on the feeding ecology of fish assemblages in the North Sea	fujii	2016	1.40206	58.7221	0	0	1	0	0	0	0	1	1	0	1	0	0	0	1	0	0	0	0	0	0	0	1	0	0	0	0	0	0	0	0	1	1	0	baited fish traps and bottom trawling	0	0	0	0	1	0	0	0	0
griffin2016	Assessing Fish and Motile Fauna around Offshore Windfarms Using Stereo Baited Video	griffin	2016	-3.58333	54.025	0	0	0	0	0	0	0	0	1	0	1	0	1	0	0	0	0	0	1	0	0	0	0	0	0	0	0	0	0	0	1	0	0	0	Sampling used two stereo Baited Remote Underwater Video systems (stereo BRUVs)	0	0	0	0	0	0	0	0	0
henriques2013	Response of fish-based metrics to anthropogenic pressures in temperate rocky reefs	Henriques	2013	-9	38.2	1	1	0	1	Asparagopsis armata (invasive algae)	0	0	1	0	0	0	0	0	0	0	0	0	0	1	0	0	0	0	0	0	0	0	0	0	0	1	0	0	0	underwater visual census	0	0	0	0	0	0	0	0	1
hunter2009	The comparative effects of habitat complexity on faunal assemblages of northern temperate artificial and natural reefs	hunter	2009	-5.45199	56.5357	1	1	0	0	0	0	0	1	1	1	0	0	0	0	0	0	0	1	1	0	0	0	0	0	0	0	0	0	0	0	0	1	1	0	SCUBA diving transepts	0	0	0	0	0	0	0	0	0
johannessen1986	Recruitment studies of herring clupea-harengus in lindaaspollene western Norway 1-3	Johannessen	1986	5.13466	60.7311	1	1	0	1	rcd, calcareous algac (Lithotlzn ,nnion sp.)	1	0	1	0	0	0	0	0	0	0	0	0	0	0	0	1	0	1	1	0	0	0	0	0	0	0	1	0	1	SCUBA diving transepts + egg sampling	0	0	0	0	0	0	1	0	0
kaaria1997	Spawning bed selection by the Baltic herring (Clupea harengus membras) in the Archipelago of SW Finland	kaaria	1997	22.0531	60.3406	0	0	1	1	Typical plant species observed by divers included Cladophora sp., Ectocarpus sp., Pilayella sp., Potamogeton pectinatus	0	1	1	0	0	0	0	0	0	0	0	0	0	0	0	0	0	0	1	0	0	0	0	0	0	0	1	0	0	SCUBA diving transepts	0	0	0	0	0	0	1	0	0
kamenos2004	Small-scale distribution of juvenile gadoids in shallow inshore waters; what role does maerl play?	kamenos	2004	-5.60217	56.0332	1	0	0	1	non specified	0	1	1	0	0	0	0	0	0	0	0	0	1	0	0	0	0	1	0	0	0	1	0	0	0	0	1	1	0	Fykenets + stomach content analysis + scuba diving transepts	0	0	0	0	0	0	0	0	0
krone2013	Mobile demersal megafauna at artificial structures in the German Bight - Likely effects of offshore wind farm development	krone	2013	6.58667	54.0133	0	0	0	0	0	1	0	0	1	0	1	0	1	1	0	0	0	1	0	0	0	0	0	0	0	0	0	0	0	0	1	0	0	0	Air-line supported diving transepts	0	0	0	0	0	0	0	0	0
langhamer2009a	Colonisation of fish and crabs of wave energy foundations and the effects of manufactured holes - A field experiment	langhamer	2009	11.3636	58.1857	0	0	0	0	0	1	0	0	1	0	1	0	0	0	0	wave power device	0	1	0	0	0	0	0	0	0	0	0	0	0	0	1	0	0	0	SCUBA diving transepts	0	0	0	0	0	0	0	0	0
langhamer2009b	Artificial reef effect and fouling impacts on offshore wave power foundations and buoys - a pilot study	Langhamer	2009	11.3743	58.1975	0	0	0	0	0	1	0	0	1	0	1	0	0	0	0	wave power device	0	1	0	0	0	0	0	0	0	0	0	0	0	0	1	0	0	0	Diving transepts	0	0	0	0	0	0	0	0	0
leitao2008	The effect of predation on artificial reef juvenile demersal fish species	leitao	2008	-8.00717	36.9875	0	1	0	0	0	0	0	0	1	1	0	0	0	0	0	0	0	1	0	0	0	0	1	0	0	0	0	0	0	0	0	1	1	0	SCUBA standing point census + spear fishing	0	0	0	0	0	0	0	0	1
lindeboom2011	Short-term ecological effects of an offshore wind farm in the Dutch coastal zone; a compilation	lindeboom	2011	4.41667	52.6	0	0	0	0	0	0	0	0	1	0	1	0	1	0	0	0	0	1	1	0	0	0	0	0	0	0	0	0	0	0	1	0	0	0	Trawling + accoustic survey	0	1	0	0	0	0	1	0	0
lindholm2001	Modeling the effects of fishing and implications for the design of marine protected areas: Juvenile fish responses to variations in seafloor habitat	lindholm	2001	-70.4163	42.3589	1	1	0	0	0	1	0	1	0	0	0	0	0	0	0	0	0	0	0	0	1	0	0	0	0	1	0	0	0	0	0	0	0	1	Modelling work	0	0	0	0	0	0	0	0	0
malek2016	Trophic structure of a coastal fish community determined with diet and stable isotope analyses	malek	2016	-71.3333	41.1667	0	0	1	0	0	0	0	1	0	0	0	0	0	0	0	0	0	0	0	0	0	0	1	0	0	0	0	0	0	0	0	1	0	0	stomach content and isotop analysis	0	0	0	0	0	0	1	0	0
martin2012	Modelled distributions of ten demersal elasmobranchs of the eastern English Channel in relation to the environment	martin	2012	-0.877317	50.0611	1	0	0	0	0	1	1	1	0	0	0	0	0	0	0	0	0	1	0	0	0	0	0	0	0	0	0	0	0	0	1	0	0	0	bottom trawling + modelling	0	0	0	0	0	0	0	0	0
mathers1992	Estimation of saithe Pollachius virens growth rates around the Beryl oil platforms in the North Sea: a comparison of methods	mathers	1992	1.5	59.55	0	0	1	0	0	0	0	1	1	0	1	0	0	1	1	0	0	0	0	0	0	1	0	0	0	0	0	0	0	0	0	1	1	0	line fishing	0	0	0	0	0	0	0	0	0
ojeda1991	Feeding ecology of benthic mobile predators - experimental analyses of their influence in rocky subtidal communities of the gulf of maine	ojeda	1991	-69.5167	43.8333	1	1	0	1	Laminaria saccharina, L. digitata and Alaria esculenta	1	0	1	1	1	0	0	0	0	0	0	0	0	0	0	0	0	1	0	0	0	0	0	0	0	0	1	1	0	Gillnets + stomach content analysis (+ scuba diving for crustaceans)	0	0	0	0	0	0	0	0	0
pihl2002	Structure and diversity of fish assemblages on rocky and soft bottom shores on the Swedish west coast	pihl	2002	11.4167	58.25	1	0	0	1	Laminaria sp., Fucus sp., Pilayella sp., Ectocarpus sp., Sparcelaria sp.	1	1	1	0	0	0	0	0	0	0	0	1	1	1	0	0	0	0	0	0	0	1	0	0	0	1	0	0	0	Monofilament survey nets + fykenets + scuba diving transepts	0	1	1	0	0	0	1	0	0
reubens2013a	Residency, site fidelity and habitat use of Atlantic cod (Gadus morhua) at an offshore wind farm using acoustic telemetry	reubens	2013	2.93333	51.55	0	0	0	0	0	0	0	0	1	0	1	0	1	0	0	0	0	0	0	0	0	0	0	0	0	0	1	1	0	0	0	1	1	0	acoustic telemetry (post line fishing)	0	0	0	0	0	0	0	0	0
reubens2013b	Offshore wind farms as productive sites or ecological traps for gadoid fishes? - Impact on growth, condition index and diet composition	reubens	2013	2.93333	51.55	0	0	0	0	0	1	0	0	1	0	1	0	1	0	0	0	0	0	0	1	0	1	0	0	0	0	0	0	0	1	0	1	1	0	line fishing + beam trawling	0	0	0	0	0	0	0	0	0
reubens2013c	Aggregation at windmill artificial reefs: CPUE of Atlantic cod (Gadus morhua) and pouting (Trisopterus luscus) at different habitats in the Belgian part of the North Sea	reubens	2013	2.93333	51.55	0	0	0	0	0	0	0	0	1	0	1	0	1	1	0	0	0	1	0	0	0	0	0	0	0	0	0	0	0	0	0	1	1	0	line fishing	0	0	0	0	0	0	0	0	0
reubens2014a	Diel variation in feeding and movement patterns of juvenile Atlantic cod at offshore wind farms	reubens	2014	2.93333	51.55	0	0	0	0	0	0	0	0	1	0	1	0	1	0	0	0	0	1	0	0	0	0	1	0	0	0	1	0	0	0	0	1	1	0	acoustic telemetry (post line fishing) + stomach content analysis	0	0	0	0	0	0	0	0	0
reubens2014b	The ecology of benthopelagic fishes at offshore wind farms: a synthesis of 4 years of research	reubens	2014	2.93333	51.55	0	0	0	0	0	1	0	0	1	0	1	0	1	1	0	0	0	1	0	1	0	0	1	0	0	0	0	1	0	0	0	0	1	1	line fishing + stationary scuba diving + stomach content analysis + acoustic telemetry	0	0	0	0	0	0	0	0	0
rodriguez-cabello2008	Effects of closed trawl fishery areas on some elasmobranch species in the Cantabrian Sea	rodriguez-cabello	2008	-4.5	43.5	1	1	0	0	0	0	0	1	1	1	0	0	0	0	0	0	1	0	1	0	0	0	0	0	0	0	0	0	0	0	0	1	1	0	bottom trawl surveys	0	0	0	0	0	0	0	0	0
ross2015	Demersal fish distribution and habitat use within and near Baltimore and Norfolk Canyons, US middle Atlantic slope	ross	2015	-74.6167	37.0833	1	1	0	0	0	1	0	1	0	0	0	0	0	0	0	0	0	0	1	0	0	0	0	0	0	0	0	0	0	0	1	0	0	0	ROV video survey + bottom trawling	1	0	0	1	1	0	0	1	0
santos2005	Observations and trends on the intra-annual variation of the fish assemblages on two artificial reefs in Algarve coastal waters (southern Portugal)	Santos	2005	-7.86667	36.9667	0	1	0	0	0	1	0	0	1	1	0	0	0	0	0	0	1	0	1	0	0	0	0	0	0	0	0	0	0	0	1	0	0	0	visual census. Standing point, rotating 360	0	0	0	0	0	0	0	0	0
sarno1994	Differences in diet and behaviour of sympatric saithe and pollack in a Scottish sea loch	sarno	1994	-5.63805	57.8185	0	0	1	1	Laminaria hyperborea	0	0	1	0	0	0	0	0	0	0	0	0	0	0	0	0	0	1	0	0	0	0	0	0	0	0	1	1	0	acoustic telemetry (post line or fikenet fishing) + video recording + stomach content analysis	0	0	0	0	0	0	0	0	0
saskov2014	Baltic herring (Clupea harengus membras) spawning grounds on the Lithuanian coast: current status and shaping factors	saskov	2014	21.0417	55.9167	0	1	0	1	0	0	0	1	0	0	0	0	0	0	0	0	0	0	0	0	0	0	0	1	0	0	0	0	0	0	0	1	0	0	SCUBA diving	0	0	0	0	0	0	1	0	0
sheehan2013	Epibenthic Assessment of a Renewable Tidal Energy Site	Sheehan	2013	-2.4181	49.4465	1	1	0	0	0	1	0	1	0	0	0	0	0	0	0	0	0	1	0	0	0	0	0	0	0	0	0	0	0	0	1	0	0	0	video transepts	0	0	0	0	0	0	0	0	0
siceloff2013	Fine-scale temporal and spatial distributions of Atlantic cod (Gadus morhua) on a western Gulf of Maine spawning ground	siceloff	2013	-70.6502	42.9075	0	1	0	0	0	0	0	1	0	0	0	0	0	0	0	0	0	0	0	0	0	0	0	1	0	0	0	1	1	0	0	1	0	0	acoustic telemetry (post bottom trawling) + Data Storage Tags (DSTs)	0	0	0	0	0	0	0	0	0
stal2007	Food utilisation by coastal fish assemblages in rocky and soft bottoms on the Swedish west coast: Inference for identification of essential fish habitats	stal	2007	11.4167	58.25	0	0	1	1	Laminariales and Fucales	1	0	1	0	0	0	0	0	0	0	0	1	1	0	0	0	0	1	0	0	0	0	0	0	0	1	0	0	0	SCUBA diving transepts + stomach content analysis (post gillnets)	0	0	0	0	0	0	1	0	0
stenberg2015	Long-term effects of an offshore wind farm in the North Sea on fish communities	stenberg	2015	7.8493	55.4687	0	0	0	0	0	1	0	0	1	0	1	0	1	0	0	0	0	1	1	0	0	0	0	0	0	0	0	0	0	0	0	1	1	0	gillnets	0	1	0	0	0	0	1	0	0
stottrup2014	Restoration of a temperate reef: Effects on the fish community	Stottrup	2014	11.3167	57.4167	0	1	0	1	kelp	0	0	1	1	1	0	0	0	0	0	0	0	1	1	0	0	0	0	0	0	0	0	0	0	0	0	1	1	0	Multi-meshed gillnets and fyke nets	0	0	1	0	0	0	1	0	0
van_hal2017	Changes in fish communities on a small spatial scale, an effect of increased habitat complexity by an offshore wind farm	van hal	2017	4.43162	52.6301	0	0	0	0	0	1	0	0	1	0	1	0	1	0	0	0	0	1	0	0	0	0	0	0	0	0	0	0	0	0	0	0	0	0	Gillnets + high resolution Dual-Frequency Identification Sonar (DIDSON)	0	1	0	0	0	0	1	0	1
wehkamp2013	Impact of coastal defence structures (tetrapods) on a demersal hard-bottom fish community in the southern North Sea	wehkamp	2013	7.91667	54.1833	0	0	0	0	0	0	0	0	1	0	1	0	0	0	0	breakwater tetrapods	0	1	0	0	0	0	0	0	0	0	0	0	0	0	1	0	0	0	SCUBA standing point census	0	0	0	0	0	0	0	0	0
wennhage2002	Fish feeding guilds in shallow rocky and soft bottom areas on the Swedish west coast	Wennhage	2002	11.4167	58.25	0	0	1	0	0	1	0	1	0	0	0	0	0	0	0	0	0	0	0	0	0	0	1	0	0	0	0	0	0	0	0	1	1	0	gillnets, stomach content analysis	0	0	0	0	0	0	1	0	0
whitmarsh2008	Marine habitat modification through artificial reefs off the Algarve (southern Portugal): An economic analysis of the fisheries and the prospects for management	Whitmarsh	2008	-7.86667	36.9667	0	1	0	0	0	1	0	0	1	1	0	0	0	0	0	0	0	1	0	0	0	0	0	0	0	0	0	0	0	0	0	1	1	0	gillnets	0	0	0	0	0	0	0	0	0
[truncated: 40 more columns]
